# Supplementary material for: Effects of Short-Acting Opioids on Intraocular Pressure during General Anesthesia: Systematic Review and Network Meta-Analysis
Source: Pharmaceuticals (Basel). 2022 Aug 11;15(8):989. doi: 10.3390/ph15080989 (PMC9412988; doi:10.3390/ph15080989)
Supplement: Supplementary file 1 [file pharmaceuticals-15-00989-s001.zip]

Archive with 1 entries (1 files):
- pharmaceuticals-1798098-supplementary_revised_CYC.pdf
